# Supplementary material for: Obesity enhances the response to neoadjuvant anti‐PD1 therapy in oral tongue squamous cell carcinoma
Source: Cancer Med. 2024 Jun 24;13(12):e7346. doi: 10.1002/cam4.7346 (PMC11194614; doi:10.1002/cam4.7346)
Supplement: Supplementary file 2 — Table S1. Catalog of genes associated with fatty acid metabolism from MsigDB. [file CAM4-13-e7346-s003.xlsx]

## Sheet: Sheet1
ACADM
ACADS
ACADVL
ADIPOR1
ADIPOR2
ALOX12
BDH2
CPT1A
CPT1B
ECH1
ECHS1
HACL1
HADHB
HAO1
HAO2
PPARA
PPARD
PPARGC1A
SLC25A17
ILVBL
SLC27A2
PEX13
PHYH
ACOT8
ACAA2
ECI2
SLC27A4
ABHD2
CPT1C
CNR1
CPT2
CRAT
CYP4A11
ALDH1L2
ECI1
DECR1
ABHD3
EHHADH
MTLN
AKT1
AKT2
ETFA
ETFB
ETFDH
ABCD1
FAAH
FABP1
TYSND1
GLYATL2
ABCD2
LPIN1
MLYCD
AMACR
PLA2G15
ETFBKMT
NUDT8
DECR2
GCDH
MCAT
NUDT7
ACAA1
HSD17B10
HADHA
HADH
ACACB
HSD17B4
ACADL
IRS1
IVD
ACAT1
ACAT2
NUDT19
LEP
PLIN5
PCCA
PCCB
ACOX1
PCK1
PCK2
AIG1
PEX7
CROT
AUH
ECHDC2
ACOXL
ECHDC1
ABCD3
ABCD4
PEX2
PEX5
SCP2
LPIN3
CYP4F12
TWIST1
ACAD10
ACOX2
ACOX3
SESN2
LONP2
ACAD11
MCEE
ABHD1
ADTRP
MFSD2A
CYP4F2
ABCB11
IRS2
ADIPOQ
LPIN2
ABCC4
SLCO1B1
SLC22A7
SLC27A5
SLC27A3
SLCO2B1
SLC22A9
RBP7
PLIN2
CRABP1
CRABP2
PROCA1
ERFE
SLC5A8
ACE
DRD2
DRD3
DRD4
EDN1
EPRS1
FABP4
FABP2
FABP3
FABP5
FABP6
FABP7
ACSL1
ACSL3
FABP5P3
PLA2R1
PLA2G4F
PLA2G2D
GOT2
SLCO4A1
SLCO3A1
SLC27A6
SLC43A3
ANXA1
PLA2G2E
APOE
IL1A
IL1B
SLC27A1
PLA2G2C
LHCGR
MIF
NMB
NOS2
NTSR1
OXT
P2RX4
P2RX7
PLA2G3
PNPLA8
FIS1
ACSL5
PLA2G1B
PLA2G2A
PLA2G4A
PLA2G5
PMP2
PPARG
AVPR1B
SLC22A11
MAP2K6
NMUR2
PTGS2
RBP1
RBP2
RPS6KB1
BDKRB2
PLA2G2F
FABP9
FABP12
SLC2A1
SLCO2A1
SLC22A1
SLC22A2
SSTR4
SYK
THBS1
OC90
SLC25A20
SPX
PLA2G12A
RBP5
PLA2G6
PLA2G10
PLA2G12B
TNFSF11
TNFRSF11A
SLC22A6
SLC22A8
CD36
PTGES
HTD2
FASN
ELOVL2
OXSM
OLAH
ELOVL5
ELOVL1
ELOVL4
ELOVL6
ELOVL7
ELOVL3
CBR4
AADAT
ACO2
ACOT2
ACSL4
ACSM3
ACSS1
ADH1C
ADH7
ADSL
ALAD
ALDH1A1
ALDH3A1
ALDH3A2
ALDH9A1
ALDOA
AOC3
APEX1
AQP7
BCKDHB
BLVRA
BMPR1B
BPHL
CA2
CA4
CA6
CBR1
CBR3
MIX23
CD1D
CEL
CIDEA
CPOX
CRYZ
CYP1A1
CYP4A22
D2HGDH
DHCR24
DLD
DLST
ENO2
ENO3
EPHX1
ERP29
FH
FMO1
G0S2
GABARAPL1
GAD2
GAPDHS
GLUL
GPD1
GPD2
GRHPR
GSTZ1
H2AZ1
HCCS
HIBCH
HMGCL
HMGCS1
HMGCS2
HPGD
HSD17B11
HSD17B7
HSDL2
HSP90AA1
HSPH1
IDH1
IDH3B
IDH3G
IDI1
IL4I1
INMT
LDHA
LGALS1
LTC4S
MAOA
MDH1
MDH2
ME1
METAP1
MGLL
NBN
NCAPH2
NSDHL
NTHL1
ODC1
OSTC
PCBD1
PDHA1
PDHB
PRDX6
PSME1
PTPRG
PTS
RAP1GDS1
RDH11
RDH16
REEP6
RETSAT
S100A10
SDHA
SDHC
SDHD
SERINC1
KMT5A
SLC22A5
SMS
SUCLA2
SUCLG1
SUCLG2
TDO2
TP53INP2
UBE2L6
UGDH
UROD
UROS
VNN1
XIST
YWHAH
ADH1A
ADH1B
ADH4
ADH5
ADH6
ALDH2
ALDH1B1
ACSL6
ACADSB
ALDH7A1
NDUFAB1
PON1
ALOX5
DPEP1
TBXAS1
HACD3
PTGS1
ACOT7
SCD
TECR
GGT5
GGT1
SLC25A1
ABCC1
ACSBG1
PON3
PON2
PRKAG2
PTGR1
PTGDS
ACBD5
PTGES3
LTA4H
ACOT13
HSD17B8
PECR
MECR
EPHX2
ACOT9
PTGIS
ACSBG2
HSD17B3
PPT1
ACLY
PRKAB2
ALOX5AP
MORC2
CYP2J2
FADS2
CYP1B1
CYP2C9
CYP2C8
PTGR2
CYP1A2
DPEP3
PCTP
CYP4B1
SCD5
MMUT
PTGES2
HSD17B12
FADS1
THRSP
MMAA
CYP2U1
DBI
PRXL2B
THEM4
ALOX15
ACOT11
PRKAA2
MAPKAPK2
HPGDS
MID1IP1
FAAH2
CYP2C19
HACD1
ACSF2
DPEP2
GPX4
PPT2
CYP4F11
CYP4F22
ACOT12
ACSM6
GPX2
ACBD7
ACSF3
ACOT4
ALOXE3
ALOX12B
ALOX15B
CYP8B1
ACBD4
ACOT1
RXRA
CYP4F8
CYP4F3
HACD4
AKR1C3
THEM5
AWAT1
ACOT6
TECRL
HACD2
ACBD6
GPX1
ACACA
CYP2D6
CYP2B6
CYP2F1
CYP2A13
CYP2A7
LCN9
LCN1
LCN15
LCN12
APOD
CHKB
GK
GK2
LIPC
LIPE
LPL
ACSS2
PNPLA2
TPI1
LIPF
PC
ECHDC3
CYP2A6
CYP2E1
CYP3A4
