# Supplementary material for: Obesity enhances the response to neoadjuvant anti‐PD1 therapy in oral tongue squamous cell carcinoma
Source: Cancer Med. 2024 Jun 24;13(12):e7346. doi: 10.1002/cam4.7346 (PMC11194614; doi:10.1002/cam4.7346)
Supplement: Supplementary file 3 — Table S2. Functional synopsis of differentially expressed FAMRGs. [file CAM4-13-e7346-s001.xlsx]

## Sheet: Sheet1
Gene	Function in fatty acid metabolism
MAPKAPK2	/
MAOA	MAOA-uVNTR may influence lipid levels
UBE2L6	sythesis
KMT5A	regulator for lipid metabolism
IL4I1	regulator of lipd metabolism
ACSL5	synthesis
PSME1	/
PLA2G2D	synthesis
SYK	uptake
NUDT19	oxidation
PTPRG	oxidative marker
PON2	alteration in the lipid conposition
TWIST1	brown fat metabolism
SUCLA2	component of the tricarboxylic acid cycle
GAPDHS	carbohydrate metabolism
GK	uptake
BDH2	oxidation
GABARAPL1	autophagy
PHYH	oxidation
ACSF3	activation of fatty acid
ABCC1	transport
HSDL2	regulator of lipid metabolism
P2RX7	glucose metabolism
PNPLA2	hydrolysis
CBR1	lipid metabolism
SLCO2B1	uptake
PON1	binding to HDL particles
PLIN2	synthesis
SLCO3A1	/
HSD17B4	oxidation
PPARG	regulator of adipocyte
CBR4	synthesis
SLC43A3	regulator of adipocyte
PECR	synthesis
MTLN	oxidation
ACOT9	reprogramm
ECI2	oxidation
ELOVL4	synthesis
IVD	/
PROCA1	LMRG signature
GCDH	/
SLC22A5	oxidation
PPT2	/
CRABP2	binding lipocalin/fatty-acid binding protein
CYP4F22	synthesis
PTGR1	/
CRYZ	/
HADHB	oxidation
AIG1	catabolic
AKR1C3	regulator
MECR	synthesis
BCKDHB	/
ANXA1	lipid accumulation
MDH1	glucose intake
PLA2G2A	release fatty acids
TPI1	lipid metabolism
PTGES3	synthesis
SCD5	regulator
GOT2	oxidation
DLST	/
MDH2	catabolism
RDH11	/
METAP1	/
GGT1	alteration in the lipid profile
ERP29	alteration in lipid metabolism
HACD3	synthesis
PLA2G15	synthesis
ACAT2	lipid metabolism
IDI1	synthesis
CPOX	/
AKT1	metabolism
ECHDC2	oxidation
HADHA	oxidation
CPT1A	oxidation
LTA4H	synthesis
RAP1GDS1	/
